# Supplementary material for: Design and Synthesis of AMPK Activators and GDF15 Inducers
Source: Molecules. 2023 Jul 17;28(14):5468. doi: 10.3390/molecules28145468 (PMC10386161; doi:10.3390/molecules28145468)
Supplement: Supplementary file 1 [file molecules-28-05468-s001.zip]

Archive with 1 entries (1 files):
- molecules-2472650-supplementary.pdf
